# Supplementary material for: Evidence of Potential Anammox Activities from Rice Paddy Soils in Microaerobic and Anaerobic Conditions
Source: Biology (Basel). 2024 Jul 19;13(7):548. doi: 10.3390/biology13070548 (PMC11273733; doi:10.3390/biology13070548)
Supplement: Supplementary file 1 [file biology-13-00548-s001.zip]

Archive with 1 entries (1 files):
- biology-3079819-supplementary.pdf
